# Supplementary material for: Effects of the Chinese herbal medicine Hong Huang decoction, on myocardial injury in breast cancer patients who underwent anthracycline-based chemotherapy
Source: Front Cardiovasc Med. 2022 Jul 22;9:921753. doi: 10.3389/fcvm.2022.921753 (PMC9353583; doi:10.3389/fcvm.2022.921753)
Supplement: Supplementary file 1 [file Data_Sheet_1.xlsx]

## Sheet: General
序号	随访次数	是否新辅助化疗	肿块大小	左/右	淋巴结情况	ER	PR	Her2	化疗方案	靶向治疗情况	放疗情况
1	4	否	2.1*1.5*1	右	0	10	1	1+	AC*4-T*4	无	有
2	4	是	3.1*1.9*2.3	左	4	0	0	0	密集EC*4-T*4	无	有
3	3	否	1.6.1.4*1.3	右	31	0	0	3+	密集EC*4-T*4	有，H1年	有
4	3	否	2*1.8*0.8	右	6	60	20	1+	密集EC*4-T*4	无	有
5	2	是	1.7*1.5cm,1.2*1.2cm	右	穿刺阳性，术后PCR	0	0	3+	密集EC*4-T*4	有，H1年	有
6	2	否	1*0.7*0.6	右	0	90	90	1（+）	AC*4	无	无
7	3	否	2.4*2*2	左	0	0	0	1+	AC*4-T*4	无	无
8	1	是	5.8*3.4	左	3	0	0	1+	密集EC*4-T*4	无	有
9	2	是	0.8*0.8*0.5	左	2	90	80	1+	EC*4	无	无
10	6	否	2*1.5*1.5	左	0	1	0	1+	EC*4-T*4	无	无
11	3	否	2.5*2*1	右	0	85	95	2(+),FISH(-)	AC*4	无	无
12	2	否	2.6*1.7*1.4	左	1	90	90	1+	AC*4	无	无
13	5	否	1.9*1.5*1.4	右	0	90	5	2+	EC*4-T*4	无	无
14	7	否	1.8*1.6*1.5	右	0	1	0	2+	EC*4-T*4	无	无
15	1	否	1	右	1	0	0	1（+）	AC*4	无	无
16	2	是	2.2*1.9	左	0	99	40	1（+）	密集EC*4-T*4	无	无
17	3	是	2.8*2.8	左	2	90	90	(3(+)	密集EC*4-T*4	有，H1年	有
18	2	否	2.8*2.2*2	右	0	0	8	1（+）	AC*4	无	无
19	3	是	3.2*1.6	左	0	0	0	3（+）	AC*4	有，H+P1年	无
20	1	否	2.7*1.7	右	0	85	80	2（+）	AC*4	无	无
21	2	否	3*3	左	6	90	85	1（+）	密集EC*4-T*4	无	有
22	1	否	1.6	右	4	95	95	1（+）	AC*4-T*4	无	有
23	2	否	2.3*1.8*1.3	右	0	85	85	1（+）	AC*4	无	无
24	1	否	2.5*2*1	左	3	1	0	1（+）	密集EC*4-T*4	无	有
25	1	否	1.5*1.7*1	右	0	80	90	1（+）	AC*4	无	无
26	1	是	2.5*1.3	右	0	0	40	1（+）	AC*4	无	无
27	4	否	1.1*2.9*1.3	左	6	0	0	0	密集EC*4-T*4	无	有
28	3	否	0.6*1.7*1.1	右	26	0	0	3+	密集EC*4-T*4	有，H1年	有
29	4	否	2.4*1.8*0.2	右	7	50	50	1+	密集EC*4-T*4	无	有
30	1	是	1.1*1.5*1.2	右	5	0	0	3+	密集EC*4-T*4	有，H1年	有
31	2	否	0.3*0.6*1	右	0	90	90	1（+）	AC*4	无	无
32	2	是	2.2*2*2.1	右	0	0	0	1+	AC*4-T*4	无	无
33	1	是	6.0*4.1	左	3	0	0	1+	密集EC*4-T*4	无	无
34	3	是	0.8*0.7*0.5	左	2	85	0	0	EC*4	无	无
35	5	否	2.1*1.7*1.5	左	0	1	0	1+	EC*4-T*4	无	无
36	6	否	2*2.1*1	左	4	20	95	1（+）	密集EC*4-T*4	无	无
37	2	否	2.2*1.3*1.1	左	1	80	90	1+	AC*4	无	无
38	4	否	1.4*1.8*1.5	右	0	80	0	0	EC*4-T*4	无	无
39	2	否	1.6*1.9*1.5	右	0	1	0	1（+）	EC*4-T*4	无	无
40	3	否	1	左	1	0	0	阴性	密集EC*4-T*4	无	无
41	3	否	2.7*2.5*1	左	0	10	1	1+	AC*4-T*4	无	有
42	3	是	2.8*3.0	左	2	20	80	3（+）	密集EC*4-T*4	有，H1年	有
43	4	否	1.8*2.4*2	左	0	0	8	1（+）	密集EC*4-T*4	无	无
44	1	是	3.6*1.3	左	0	0	0	3（+）	密集EC*4-T*4	有，H+P1年	有
45	5	否	2.4*1.3	右	0	0	80	1（+）	AC*4	无	无
46	6	是	2.4*3.6	左	6	0	0	1（+）	密集EC*4-T*4	无	有
47	2	否	1.5*1,8*0.6	右	4	90	60	1（+）	AC*4-T*4	无	有
48	4	否	2.3*1.3*1.1	右	0	0	85	1（+）	AC*4	无	无
49	2	否	2*2*2.5	右	3	0	0	1（+）	密集EC*4-T*4	无	有
50	5	否	1*1.2*1.5	左	0	80	90	1（+）	AC*4	无	无

## Sheet: EF and GLS
	编号	入组时EF	3个月EF	6个月EF		入组时GLS	3个月GLS	6个月GLS			编号	入组时EF	3个月EF	6个月EF	入组时GLS	3个月GLS	6个月GLS
试验组	1	66	64	60		21.5	19.5	19.1		对照组	1	69	67	66	23.6	18.8	18.6
	2	64	67.5	61		22.8	24.4	21.75			2	63	63	64	22.3	22.1	20.6
	3	70	67	68		23.1	20.6	19.7			3	70	65	62	22.7	22.2	21.4
	4	59	67	69		19	19	20			4	67	65	68	22	22.8	19.8
	5	66	66	63		20.5	23.8	19.5			5	69	69	71	22.5	21.9	17.4
	6	65	65	66		24	22.3	21.9			6	67	63	66	22	20.3	18.8
	7	65	63	61		20.8	17.5	21.2			7	69	71	73	20.9	20.6	20.5
	8	70	73	68		21.5	20.2	19.1			8	62	62	62	17.4	15.9	15.3
	9	72	68	68		20.8	19.4	17.3			9	64.9	66.01	63	20.29	21.42	21.21
	10	68	64.1	63.11		20.66	18.76	19.45			10	67	65	65	21.59	19.32	17.41
	11	71	68	66		20.66	21.46	20.15			11	66	66.01	65	21.09	18.72	18.81
	12	67.13	70.1	65		22.76	18.46	17.25			12	68.9	65.01	63	21.69	17.32	17.31
	13	68.13	68.1	66.11		20.56	22.16	20.35			13	67	65.01	65	21.29	20.02	20.01
	14	65.13	64.1	65		20.06	21.36	21.75			14	66.9	65.01	65	21.39	18.82	20.11
	15	60	62.1	63.11		21.66	20.36	20.85			15	67.9	69.01	65	22.7	21.5	17.1
	16	67.13	66.1	65		23.56	19.86	20.75			16	64	68.01	68	21.19	20.22	20.61
	17	66	65	66.11		21.46	20.56	19.65			17	66.9	66.01	66	22.39	24.42	17.61
	18	68.13	69.1	69.11		21.76	26.86	20.05			18	68	65	65	23.39	23.92	18.91
	19	67.13	67.1	63.11		20.46	19.56	20.05			19	63.9	63.01	61	20.29	21.22	19.81
	20	66.13	65.1	66.11		23.16	16.66	19.95			20	68	64	64	24.09	20.32	18.81
	21	65.13	68.1	63.11		21.56	23.66	19.05			21	63.9	64	64	23.19	23.22	21.01
	22	68.13	65.1	65.11		21.96	21.06	19.45			22	62	68.01	68	21.69	18.62	21.51
	23	62.13	65.1	69.11		20.46	18.56	19.65			23	71.9	70	72	21.19	22.22	18.81
	24	66.13	66.1	65.11		22.36	25.06	19.35			24	66.9	64.01	65	20.79	19.52	16.81
	25	66.13	64.1	61.11		21.86	20.96	20.65			25	68.9	64.01	61	22.39	20.12	18.31

## Sheet: Myocardial enzym
	编号	CK-MB				LDH					编号	CK-MB				LDH
试验组	1	3	5	5		136	138	139		对照组	1	14	6	6		171	176	175
	2	3	4	5		276	242	253			2	14	8	8		147	223	160
	3	2	2	7		185	180	189			3	10	11	9		174	207	141
	4	10	11	9		190	178	181			4	8	10	10		150	182	172
	5	12	10	14		191	189	193			5	11	8	6		159	171	168
	6	7	5	9		160	170	178			6	7	11	7		212	126	178
	7	13	13	14		135	140	138			7	9	14	15		136	220	199
	8	9	9	10		92	90	113			8	7	7	7		144	172	188
	9	11	10	8		171	172	165			9	10	5	13		159	126	207
	10	20	17	11		194	190	184			10	13	5	10		158	180	155
	11	7	6	8		157	158	133			11	12	6	7		206	171	151
	12	8	10	9		194	189	194			12	13	7	8		224	153	171
	13	15	13	13		160	157	172			13	6	11	8		132	182	209
	14	10	11	10		139	141	143			14	10	2	9		142	149	207
	15	8	7	6		210	239	182			15	6	10	11		178	131	170
	16	12	14	11		182	236	166			16	11	6	5		150	120	158
	17	7	13	10		171	234	169			17	10	12	13		223	159	135
	18	11	7	9		205	155	157			18	14	6	10		212	151	191
	19	11	9	7		120	195	177			19	13	9	7		179	181	174
	20	13	5	10		162	191	152			20	12	6	8		179	127	143
	21	13	10	10		163	212	181			21	7	7	9		151	163	165
	22	7	11	11		89	183	189			22	8	8	9		185	127	127
	23	6	12	9		200	101	180			23	2	8	11		196	218	184
	24	9	4	10		248	145	170			24	8	7	11		166	165	169
	25	7	10	7		155	183	140			25	4	13	7		221	202	215
		BNP						BNP
试验组	编号	化疗前	3个月	6个月		对照组	编号	化疗前	3个月	6个月
	1	24.27	53.93	15.86			1	6.06	45.88	37.79
	2	19.84	12.54	19.67			2	7.96	54.17	43.68
	3	5.93	3.33	14.18			3	2.14	56.88	43.66
	4	18.65	22.62	16.85			4	13.18	60.89	29.12
	5	17.64	43.56	10.95			5	21.27	53.08	54.89
	6	19.51	54.38	23.01			6	15.72	50.63	41.83
	7	1.28	47.5	30.53			7	14.54	92.99	88.14
	8	9.06	4.19	11.6			8	2.28	71.73	69.66
	9	2.33	11.7	21.3			9	12.18	32.35	32.51
	10	8.87	46.27	19.19			10	12.8	74.56	48.95
	11	19.56	39.73	35.1			11	11.8	58.86	51.51
	12	29.24	35.86	21.2			12	15.87	57.68	49.85
	13	0.83	5.93	21.22			13	21.48	59.08	32.24
	14	29.88	31.96	19.05			14	24.39	100.78	41.43
	15	9.22	25.8	26.36			15	0.44	94.67	24.45
	16	6.66	52.6	18.6			16	21.38	26.03	38.45
	17	14.14	20.15	25.18			17	10.45	45.83	45.39
	18	25.61	37.81	16.71			18	18.12	52.14	44.04
	19	28.51	61.92	13.97			19	31.34	57.19	48.7
	20	13.07	57.29	34.6			20	27.68	31.64	31.65
	21	20.06	36.62	26.92			21	15.82	62.83	58.64
	22	23.94	18.84	18.92			22	3.2	54.22	56.53
	23	16.31	25.33	18.78			23	22.77	33.33	40.41
	24	13.23	42.6	21.08			24	17.84	52.74	47.97
	25	1.86	6.26	15.94			25	4.2	6.6	39.17

## Sheet: Inflammatory plasma markers
		IL-6				IL-10
组别	编号	化疗前	化疗后3个月	化疗后6个月		化疗前	化疗后3个月	化疗后6个月
试验组	1	100	50	1.1		40	10	99.73
	2	135	141	35		31.62	112	78
	3	103	123.7	65		83.09	106	407
	4	263	99	76		59.83	157	109
	5	221	100	76		76.94	91.25	173.9
	6	210	140	50		46	132.29	220
	7	179	76	45		87	150	143
	8	189	94	67		55	89.99	372
	9	219	88	44		59	137	412
	10	208	114	68		86.08	163	307.3
	11	137	107	47		45.98	133	214
	12	121	121	73		78	99.88	267
	13	99	77	45		57	279	259
	14	213	156	77		46	176	128
	15	270	178	100		100	289	317
	16	136	120	23		43.22	95.18	206.56
	17	254	74	37		74.54	132.74	190.77
	18	129	131	61		80.68	163.14	285.78
	19	136	108	72		94.33	146.2	346.93
	20	155	124	65		53.42	146.09	348.57
	21	225	79	46		34.29	94.57	263.47
	22	136	106	98		90.76	138.6	182.84
	23	205	128	58		67.22	151.22	235
	24	209	132	73		43.01	121.75	221.5
	25	196	103	49		52.89	125.46	158.51
	编号	化疗前	化疗后3个月	化疗后6个月		化疗前	化疗后3个月	化疗后6个月
对照组	1	99	104	115		132.9	160	132
	2	132	206	159		74	60	48
	3	112	182	204		29	32	65
	4	200	228	215		71.6	94.8	83.43
	5	214	248	172		32.8	97	46
	6	106	227	232		63.87	16.7	17.9
	7	234	296	259		49.56	26	76
	8	215	228	183		83	20	23.9
	9	100	127	160		61.7	71.78	76
	10	261	265	195		83	76	160
	11	143	173	184		62.7	89	103
	12	211	235	185		8.13	6.4	45
	13	178	221	184		56	81	64
	14	214	233	161		153	121	68
	15	280	337	304		9	33	24
	16	130	224	137		94.53	92.26	93.67
	17	121	214	180		63.99	53.06	46.15
	18	185	295	225		90.96	130.97	95.15
	19	106	118	206		57.65	82.8	84.26
	20	200	203	226		81.84	21.76	79.18
	21	207	323	210		102.09	41.85	82.47
	22	220	202	228		17.39	28.9	71.66
	23	164	198	164		20.52	111.71	42.88
	24	198	171	213		21.5	56.65	46.12
	25	260	255	155		96.35	36.45	46.59

## Sheet: SOD
	SOD					SOD
组别	化疗前	化疗后3个月	化疗后6个月			化疗前	化疗后3个月	化疗后6个月
试验组	955.24	1002.27	909.27		对照组	935.61	678.85	960.89
	1010.93	862.99	672.79			861.65	825.7	654.74
	1136.01	206.69	869.73			1090.52	787.84	350.65
	993.64	782.68	976.49			664.34	1162.19	1084.53
	877.85	180.97	198.32			794.457	762.01	638.255
	860.31	983.62	521.77			863.022	750.885	716.634
	1019.63	799.51	829.66			1183.79	957.8	773.506
	796.91	1114.67	490.3			715.837	693.74	645.99
	368.36	336.55	809.94			1044.93	1135.85	915.445
	875.442	759.701	610.69			949.725	787.437	789.439
	883.61	585.299	422.571			841.228	751.41	1017.32
	891.57	648.545	588.164			876.61	781.74	840.318
	1010.5	910.329	854.71			831.172	820.593	1214.93
	877.023	672.86	642.148			870.662	1114.7	580.497
	1064.25	624.735	932.87			894.12	960.074	894.163
	762.724	613.96	594.71			926.436	1040.94	696.677
	937.904	710.21	667.27			723.541	629.08	912.636
	689.396	678.65	898.31			869.152	995.7	911.077
	1082.99	854.399	683.63			955.243	802.08	787.24
	759.858	573.93	677.85			907.07	902.477	789.23
	1034.45	1048.24	868.16			824.28	651.55	888.18
	727.49	867.27	685.35			872.47	801.48	642.97
	916.9	693.86	966.02			857.24	737.81	678.54
	658.41	633.26	539.64			815.58	803.84	827.3
	896.05	791.76	332.31			1007.34	778.23	985.91

## Sheet: NO
		NO						NO
组别	编号	化疗前	化疗后3个月	化疗后6个月		组别	编号	化疗前	化疗后3个月	化疗后6个月
试验组	1	111.38	103.42	101.41		对照组	1	90.42	72.4	58.82
	2	77.15	72.98	62.82			2	82.8	63.12	40.95
	3	87.46	82.98	80.44			3	82.59	68.13	50.1
	4	82.82	100.9	53.68			4	71.82	57.61	60.64
	5	56.92	64.32	65.04			5	107.45	118.95	108.11
	6	110.63	95.98	93.09			6	81.2	43.48	63.71
	7	91.91	80.55	76.6			7	73	72.46	59.97
	8	93.74	91.95	89.25			8	102.15	101.66	42.25
	9	109.49	103.95	100.9			9	79.91	59.86	33.73
	10	67.65	63.67	105.88			10	74.77	74.02	53.97
	11	84.72	81.72	76.33			11	78.94	81.77	48.28
	12	82.38	80.16	78.09			12	71.12	47.37	80.9
	13	96.81	93.58	86.74			13	67.27	35.31	43.22
	14	91.7	86.58	80.97			14	118.72	75.73	98.99
	15	111.89	131.34	148.52			15	106.44	64.12	45.63
	16	85.93	76.35	50.18			16	87.42	62.09	38.82
	17	83.67	96.23	43.34			17	65.34	61.73	53.29
	18	97	75.62	66.43			18	60.87	40.37	52.08
	19	62.83	39.31	64.3			19	80.59	65.57	38.66
	20	105.1	43.08	49.93			20	104.25	66.02	52.45
	21	71.91	49.12	86.73			21	64.29	48.38	40.44
	22	87.74	48.68	32.92			22	50.21	89.56	79.74
	23	56.02	70.54	47.97			23	62.63	52.65	74.31
	24	67.71	75.95	101.63			24	107.79	51.86	42.74
	25	66.32	45.54	33.12			25	108.6	65.17	33.93

## Sheet: TNF-A
		TNF-a						TNF-a
组别	编号	化疗前	化疗后3个月	化疗后6个月			编号	化疗前	化疗后3个月	化疗后6个月
试验组	1	147.01	471.51	342.52		对照组	1	234.85	898.75	574.74
	2	200.04	440.8	171.48			2	391.74	827.46	945.5
	3	190.22	195.29	203			3	94.49	772.43	693.29
	4	233.5	389.54	224.54			4	406.03	975.11	801.9
	5	308.27	691.51	548.83			5	274.69	902.95	758.49
	6	349.23	344.82	268.33			6	320.68	947.56	912.65
	7	167.57	612.66	303.01			7	135.73	538.11	658.47
	8	367.9	303.24	533.72			8	210.3	546.85	656.18
	9	317.31	350.65	154.12			9	231.96	962.02	929.1
	10	255.99	323.05	431.09			10	280.6	330.6	360.27
	11	245.27	267.14	190.63			11	135.31	688.06	602.67
	12	243.38	385.92	598.94			12	284	254.71	487.99
	13	236.18	376.03	338.19			13	167.06	923.38	620.94
	14	263.65	594.27	298.69			14	255.85	887.62	975.34
	15	266.03	379.06	320.71			15	296.55	693.83	901.85
	16	331.29	280.44	138.74			16	273.96	977.62	526.26
	17	390.33	603.15	292.91			17	326.42	133.68	607.69
	18	301.04	558.54	468.73			18	321.1	924.44	698.74
	19	144.05	581.4	311.95			19	206.07	199.86	634.52
	20	314.37	126.98	106.02			20	269.1	171.29	723.41
	21	277.14	355.39	225.26			21	185.7	711.57	738.1
	22	174.97	390.32	298.5			22	159.5	479.98	138.99
	23	341.66	642.58	325.9			23	315.46	986.23	651.74
	24	287.57	177.59	346.11			24	251.26	846.02	459
	25	173.1	462.82	102.89			25	247.45	886.72	949.7
